# Supplementary material for: Synergistic Neuroprotective Effect of Schisandra chinensis and Ribes fasciculatum on Neuronal Cell Death and Scopolamine-Induced Cognitive Impairment in Rats
Source: Int J Mol Sci. 2019 Sep 12;20(18):4517. doi: 10.3390/ijms20184517 (PMC6770047; doi:10.3390/ijms20184517)
Supplement: Supplementary file 1 [file ijms-20-04517-s001.zip]

Archive with 3 entries (2 files):
- Supplementary files/
- Supplementary files/Supplementary Materials with track change.docx
- Supplementary files/Supplementary Table.docx
